# Supplementary material for: Cardiovascular Disease and Diabetes Are Among the Main Underlying Causes of Death in Twenty Healthcare Facilities Across Two Cities in the Democratic Republic of Congo
Source: Int J Environ Res Public Health. 2024 Oct 31;21(11):1450. doi: 10.3390/ijerph21111450 (PMC11593621; doi:10.3390/ijerph21111450)
Supplement: Supplementary file 1 [file ijerph-21-01450-s001.zip]

Archive with 1 entries (1 files):
- ijerph-3234274-supplementary.pdf
